# Supplementary material for: Expansion of lysosomal capacity in early adult neurons driven by TFEB/HLH-30 protects dendrite maintenance during aging in Caenorhabditis elegans
Source: PLoS Biol. 2025 Sep 30;23(9):e3002957. doi: 10.1371/journal.pbio.3002957 (PMC12510649; doi:10.1371/journal.pbio.3002957)
Supplement: S1 Data — (XLSX) [file pbio.3002957.s010.xlsx]

## Sheet: Fig 1B
WT_Day 1	WT_Day 3	WT_Day 6	hlh-30(o)_Day 1	hlh-30(o)_Day 3	hlh-30(o)_Day 6	ConcA_Day 3	ConcA_Day 6
0.0210885	0.0275116	0.0224765	0.024699	0.0325521	0.072994	0.027511	0.075472
0.0262501	0.0307651	0.0258924	0.0141203	0.0701334	0.028406	0.025317	0.107695
0.0208778	0.0215812	0.0380656	0.0150288	0.0277301	0.089626	0.042923	0.072703
0.0578004	0.0273918	0.0504753	0.0281097	0.0444201	0.037463	0.030242	0.078437
0.0296116	0.023561	0.0166609	0.0197585	0.0201431	0.031996	0.028762	0.069371
0.0231838	0.0181977	0.0250492	0.0261327	0.0283738	0.054077	0.014153	0.05567
0.0152486	0.00875531	0.0443582	0.0240629	0.0293294	0.033692	0.022322
0.0142715	0.0286839	0.0249864	0.0245407	0.0601255	0.022097	0.03212
0.0311594		0.0240187	0.0265309	0.0291671	0.038001	0.025141
		0.0214049	0.0258221	0.062482	0.023974	0.034175
		0.0142828	0.0302742	0.0551632	0.021991	0.020241
			0.0220452	0.037407	0.054121	0.046458
			0.023213	0.0280185	0.057193	0.014226
			0.0300681	0.0983329	0.063114	0.018561
			0.0245078	0.0371793	0.063998	0.015423
			0.0283424	0.0517498	0.064424	0.032136
				0.0283083	0.045644
				0.0176395	0.030843
				0.0325	0.039161
				0.0992844	0.041552
				0.0413656	0.037104
				0.0261463	0.024539
					0.022044

## Sheet: Fig 1C
mock_Day 3	ConcA_Day 3
0.02666	0.024632
0.024205	0.044196
0.015858	0.019798
0.037261	0.020895
0.017581	0.028185
0.013411	0.047344
0.011646	0.016976
0.023281	0.018474
0.030847	0.012918
0.019566	0.015937
0.011897	0.043275
0.014194	0.055181
0.011436	0.033567
0.026792	0.040383
0.02074
0.019222

## Sheet: Fig 1D
WT_Day 3	WT_Day 6	WT_Day 7	WT_Day 8	WT_Day 9	WT_Day 11
0.033423	0.029559	0.0472	0.043315	0.040892	0.063746
0.028028	0.028804	0.057154	0.06335	0.064053	0.058765
0.035405	0.031994	0.023447	0.050204	0.071985	0.053237
0.026431	0.027344	0.038938	0.03546	0.043632	0.054315
0.021051	0.025942	0.02736	0.03785	0.061165
0.025216	0.026931	0.050834	0.036181	0.055505
0.017887	0.020219	0.049204	0.042547	0.056518
0.029098	0.032081	0.036052	0.022934	0.085832
0.022319		0.027078	0.038515	0.055489
0.031762		0.042929	0.055184	0.030502
0.016571		0.055862	0.045456	0.04855
0.031921		0.022375	0.037545
0.035128		0.045247	0.040167
			0.028196

## Sheet: Fig 1F
WT_Day 1	WT_Day 3	WT_Day 6	WT_Day 9	hlh-30(o)_Day 1	hlh-30(o)_Day 3	hlh-30(o)_Day 6	ConcA_Day 3	ConcA_Day 6	ConcA_Day 9
340	468	287	636	254	377	741	409	820	595
492	402	340	541	841	273	509	348	342	405
344	439	259	479	238	526	519	398	509	716
586	512	637	467	319	525	721	305	569	492
669	283	780	477	261	599	600	263	625	443
284	210	832	383	201	630	571	297	294	631
313	207	634	534	373	607	1093	309	397	639
600	273	526	481	190	735	632	337	531	576
655	267	461	468	314	421	546	408	510	393
383	258	453	646	1357	403	607	484	433	428
279	291	460	293	250	530	402	442	384	388
481	250	329	430	267	236	313	264	360	449
460	319	567	370	486	213	443	856	284	257
415	287	558	359	393	237	412	777	342	350
410	304	583	491	330	573	510	733	289	345
284	464	395	532	314	572	498	867	300	299
253	362	445	547	337	225	401	642	317	526
657	383	467	418	469	201	494	600	289	517
482	368	681	369	327	286	456	504	784	1321
180	360	416	268	725	288	392	448	476	357
231	438	387	296	278	300	565	422	458	480
243	410	564	365	165	541	320	352	242	440
279	354	474	428	337	376	267	815	236	1037
230	447	368	392	194	351	251	663	574	560
250	564	567	422	178	424	244	567	431	389
284	339	397	595	277	381	227	410	383	770
296	286	239	485	277	294	567	509	349	601
244	388	391	365	529	390	414	737	293	491
427	268	318	440	281	328	355	360	345	277
559	475	392	447	270	224	681	387	370	378
318	407	401	552	315	401	603	414	434	621
315	404	254	427		436	326	721	554	564
361	568	481	530		380	402	463	332	657
387	312	415	371		281	365	712	347	703
226	346	460	499		228	284	577	676	352
404	345	429	380		1147	344	821	732	391
424	289	399	251		992	370	328	443	287
231	405	452	247		276	433	262	441	311
497	431	268	383		321	547	478	359	317
255	419	418	304		348	321	671	447	379
311	399	367	458		539	340	715	252	492
238	346	704	316		731	619	347	347	460
283	522	715	303		684	428	269	340	373
334	304	398	498		327	614	377	315	618
293	311	324	445		401	451	258	519	500
588	285	323	450		329	467	233	400	350
	364	280	717		347	390	324	449	381
	277	353	725		291	425	547	641	898
	389	321	357		468	319	539	491	410
	252	817	396			342		556	536
	225	869	293			385		801	511
	479	399	649			250		662	443
	502	288	506			391		555	602
	388	409	422			650		392	500
	217	345	514			290		262	440
	203	385	562			345		425	375
	213	383	476			228		246	726
	344	436	377			277		324	662
	240	323	523			269		442	333
	279	429	569			231		486	523
	365	444	497			220		393	281
	344	300	405			449		605	300
	393	443	397			368		598	487
	342	416	485			521		646	770
	307	736	323			430		459	745
	292	706	416			421		290	506
	248	509	389			432		242	690
	277	712	359			263		278	586
	360	326	339			277		443	492
	318	298	330			314		485	620
	282	250	291			238		330	391
	283	426	828			276		442	714
	420	553	552			272		503	395
	233	598	309			320		447
	421	520	410			347		474
	352	565	374			426		412
	367	441	359			551
	463	385	616			413
	418	415	775
	512	420	763
	354	518	767
	537	315	459
	652	534	720
	420	421	566
	583	911	604
	668	306	580
	670	314	586
	544	523	468
	603	388	717
	365	353	561
	386	395	920
	740	530	661
	509	354	684
	555	869
	255	552
	395	528
	565	908
	624	464
	261	768
	780	722
	331	790
	268	709
	267	457
	472	567
	328	538
	327	359
	391	393
	400	406
	366	355
	321	464
	294	514
	249	343
	612	486
	607	479
	395	417
	306	461
	405	387
	381	616
	312	778
	299	579
	343	354
	817	641
	561	287
	639	612
		318
		482
		634
		369
		298
		478
		422
		398

## Sheet: Fig 1G
WT all combine
340
492
344
586
669
284
313
600
655
383
279
481
460
415
410
284
253
657
482
311
238
283
334
293
588
283
420
233
421
352
367
463
418
512
354
537
652
420
583
668
670
544
603
365
386
740
509
555
255
395
565
624
261
780
331
268
267
472
328
327
391
400
366
321
294
249
612
607
395
306
405
381
312
299
343
817
561
639
468
402
439
512
283
210
207
273
267
258
291
250
319
287
304
464
362
383
368
360
438
410
354
447
564
339
286
388
268
475
407
404
568
312
346
345
289
405
431
419
399
346
522
304
311
285
364
277
389
252
225
479
502
388
217
203
213
344
240
279
365
344
393
342
307
292
248
277
360
318
282
287
340
259
637
780
832
634
526
461
453
460
329
567
558
583
395
445
467
681
416
387
564
474
368
567
397
239
391
318
392
401
254
481
415
460
429
399
452
268
418
367
704
715
398
324
323
280
353
321
817
869
869
552
528
908
464
768
722
790
709
457
567
538
359
393
406
355
464
514
343
486
479
417
461
387
616
778
579
354
641
287
612
318
482
634
369
298
478
422
398
296
365
428
392
422
595
485
365
440
447
552
427
530
371
499
380
251
247
383
304
458
316
303
498
445
450
717
725
357
396
293
649
506
422
514
562
476
377
523
569
497
405
397
485
323
416
389
359
339
330
291
828
552
309
410
374
359
616
775
763
767
459
720
566
604
580
586
468
717
561
920
661
684

## Sheet: Fig 1H
	WT_Day 1	hlh-30(o)_Day 1	WT_Day 3	hlh-30(o)_Day 3	ConcA_Day 3	WT_Day 6	hlh-30(o)_Day 6	ConcA_Day 6	WT_Day 9	ConcA_Day 9
Typical	25	14	124	49	49	51	26	76	73	73
Atypical	6	2	19	13	18	14	12	17	24	26

## Sheet: Fig 2B
WT_Day 0	WT_Day 3	hlh-30(o)_Day 0	hlh-30(o)_Day 3	ConcA_Day 3
8	15	11	11	16
9	20	11	12	11
9	19	7	18	14
6	15	8	14	14
11	19	6	12	9
6	17	6	12	9
5	17	8	11	25
4	23	8	7	22
13	17	5	6	19
5	13	10	12	20
8	14	7	9	9
8	17	9	11	15
6	17	8	18	16
2	16		13	19
7	19			12
6	18			18
9	15			22
3	26			11
	14			12
				15

## Sheet: Fig 2C
WT_Day 3	WT+PVD rescue_Day 3	hlh-30(o)_Day 3	hlh-30(o)+PVD rescue_Day 3
22	18	7	9
21	12	9	15
16	16	7	14
12	19	9	20
13	13	15	18
11	16	9	19
27	16	9	16
17	15	10	16
9	16	9	12
19	13	11	10
16	14		17
25	18		15
18	17		8
17	13		6
8	15		25
18	13		15
10	18
11	24
	17
	17
	15
	17

## Sheet: Fig 2E
WT_Day 1	WT_Day 3	WT_Day 6	WT_Day 9	WT_Day 11	hlh-30(o)_Day 1	hlh-30(o)_Day 3	hlh-30(o)_Day 6	ConcA_Day 1	ConcA_Day 3	ConcA_Day 6
3	2	2	4	2	5	2	2	3	2	6
6	3	8	1	4	2	1	5	1	2	3
6	2	2	2	2	5	2	2	6	4	3
9	4	2	7	4	3	4	2	1	1	10
2	2	2	10	3	3	3	3	2	3	2
2	1	2	2	2	4	3	9	3	2	3
1	3	2	3	2	3	8	4	1	2
1	2	1	5	6	5	2	6	1	1
3	2	3	3	1	3	3	4	3	2
1	2	2		3	5	3	3	7	2
2	2	1		4	5	4	7	3	2
3	2	2		6	2	5	3	7	3
2	2	2		2		8	2	5	2
4	2	2				2	5	3	6
5	2	2				4	2	4	1
3	2	2				4	2	3	5
	2	2				2	1
	2	2				1	3
	2					3	5
	2					2	2
	4					4	3
	2					2	2
	2					3	2
	2					1	2
	2						3
	2						2
	1						2
	2						3
	2

## Sheet: Fig 2F
WT_Day 1	WT_Day 3	WT_Day 6	WT_Day 9	WT_Day 11	hlh-30(o)_Day 1	hlh-30(o)_Day 3	hlh-30(o)_Day 6	ConcA_Day 1	ConcA_Day 3	ConcA_Day 6
1.7	3.749	7.138	4.509	3.994	2.683	2.216	5.78	0.076	2.286	0.033
1.458	0.76	2.082	0.889	4.54	1.3	0.578	0.378	0.166	2.177	0.098
0.039	3.709	0.069	0.502	0.03	0.46	2.969	2.816	0.113	5.214	2.509
1.328	0.489	0.335	1.353	5.424	0.094	1.723	0.227	0.072	1.382	0.097
0.145	2.04	0.041	6.288	5.384	0.036	0.099	0.104	0.824	0.351	0.182
0.939	5.506	0.921	8.634	0.358	1.662	2.013	0.26	0.072	0.769	0.037
1.066	5.631	0.029	6.244	4.786	2.087	0.048	0.098	0.027	0.183	6.208
0.279	0.166	0.579	0.1	5.376	1.847	2.03	5.497	0.135	0.043	3.492
0.051	0.03	0.094	1.79	7.879	0.565	0.65	1.377	0.197	0.493	0.021
1.654	0.099	0.378	2.452	7.768	0.261	0.142	4.045	0.022	2.117	0.421
0.212	0.052	1.782	0.032	0.706	0.042	0.436	0.647	0.182	0.859	2.172
0.05	6.974	9.044	0.021	0.048	0.044	0.373	5.165	0.361	0.275	1.323
0.095	4.022	4.978	0.061	6.261	0.287	0.077	0.046	0.041	8.051	0.025
0.044	11.479	0.176	0.139	3.135	2.78	0.479	0.136	0.027	5.15	0.025
0.139	2.496	1.31	2.978	0.252	0.088	0.106	2.836	0.707	3.139	0.036
0.177	2.331	0.286	1.636	9.872	0.346	1.862	0.125	0.093	3.218	0.097
0.351	0.389	1.433	0.086	3.387	0.136	0.108	0.188	0.043	0.403	0.058
0.179	2.239	0.163	0.14	7.699	0.027	1.863	0.292	0.079	9.219	0.26
0.023	2.989	5.082	0.066	4.319	1.265	0.05	0.151	0.466	1.968	8.691
0.184	5.462	3.255	0.19	4.66	0.84	0.124	0.122	0.1	1.343	0.107
0.046	4.167	8.238	0.117	1.255	0.494	0.102	0.05	0.022	0.094	0.026
0.115	3.902	3.676	0.03	3.264	0.03	0.034	0.046	0.252	3.427	2.524
0.026	4.375	4.961	0.045	0.545	0.445	0.037	0.029	0.367	1.708	1.898
0.048	3.622	3.19	0.033	0.029	4.4	1.424	0.737	0.06	4.217	1.714
0.047	2.912	4.371	4.64	0.022	0.165	2.571	0.139	0.066	4.475	6.946
0.572	9.305	5.758	3.991	9.025	0.73	0.153	0.988	0.033	0.059	3.851
1.216	4.837	1.731	0.849	5.377	0.701	1.444	0.659	0.089	3.556	1.737
0.211	3.897	1.686	2.02	4.651	0.381	0.147	4.824	0.046	3.899
0.176	2.213	2.794	0.296	1.071	0.401	2.554	0.182	1.594	4.655
0.03	0.836	6.811	1.222	6.1	0.925	2.261	0.165	1.369	3.731
0.09	0.789	3.357	3.589	2.954	6.26	0.168	0.038	0.025	0.045
0.023	3.28	5.215	1.489	0.17	1.335	1.625	0.074	2.92	0.129
0.219	5.125	2.985	0.066	0.026	0.064	0.054	0.029	2.759	0.034
0.105	2.045	1.533	0.055	0.812	3.179	1.661	2.127	0.245	0.039
0.043	1.744	3.181	0.613	9.369	0.378	0.02	4.378	0.089	5.751
3.373	7.93	4.799	0.867	0.466	1.429	0.95	0.174	0.769	0.314
0.378	5.079	8.68	1.018	0.285	0.044	2.774	0.642	0.04	4.481
0.044	3.203	9.024		0.052	0.028	0.323	4.584	0.056	0.605
0.628	2.184	5.648		0.026	2.48	0.026	0.227	3.47	0.033
1.633	3.65	4.839		5.131	0.475	0.177	0.045	0.808	0.052
0.039	4.067	2.37		5.898	0.066	3.37	5.363	0.416
0.056	3.102				0.22	0.27	0.454	0.275
0.047	3.78				0.066	0.655	0.324	0.21
0.035	6.98				1.334	0.076	0.744	0.594
1.058	3.419				0.031	0.03	0.083	0.086
0.113	0.102					0.066	0.435	0.544
0.029	0.03					0.667	0.046	0.244
0.024	5.931					0.054	6.867	0.583
0.037	4.089					2.686	0.545	0.215
0.668	5.952					3.439	0.257	0.087
1.295	0.127					0.576	3.246	0.304
0.987	2.47					0.04	0.073	0.024
	0.061					0.053	4.334
	6.508					1.511	0.756
	4.795					1.072	0.147
	1.614					0.079	0.732
	2.042					0.666	0.477
	0.934					1.251	3.187
	5.234					0.866	3.298
	0.206					0.51	2.409
	2.893					4.64	1.17
	2.17					0.538	13.106
						0.85	6.004
						0.061	0.026
						2.534	0.119
						3.273	3.276
						3.013	1.767
						0.687	4.237
						2.378	1.615
						0.156	1.338
						1.958	0.143
						2.36	0.922
						1.686	7.943
						1.19	4.883
						0.025	3.656
						0.313	3.857
							6.066
							2.25
							1.888
							3.966
							1.601
							9.249
							7.72
							1.927
							3.157
							2.101
							3.123
							0.085

[truncated: 39 more sheets: Fig 2G, Fig 2H, FIg 2I, Fig 3B, Fig 3F, Fig 3G, Fig 3H, Fig 4B, Fig 4C, Fig 4D, Fig 4E, Fig 4F, Fig 4G, Fig 4H, Fig 4I, Fig 4J, Fig 4K, Fig 4L, Fig 4M, Fig S2B …]
